# Supplementary material for: Cardiac troponin patterns in athletes completing Norseman Xtreme Triathlon
Source: BMJ Open Sport Exerc Med. 2026 May 17;12(2):e002810. doi: 10.1136/bmjsem-2025-002810 (PMC13182439; doi:10.1136/bmjsem-2025-002810)
Supplement: online supplemental file 1 [file bmjsem-12-2-s001.xlsx]

## Sheet: Individual cTn values
Subject number	cTnI-1 baseline	cTnI-2 at finish	cTnI-3 day after	cTnT-1 baseline	cTnT-2 at finish	cTnT-3 day after	cTnI/cTnT-1 baseline	cTnI/cTnT-2 at finish	cTnI/cTnT-3 day after	Gender
1	1.4	51.6	14.3	3.83	30.3	17	0.365535	1.70297	0.841176	female
2	1.2	23.4	10.5	3.68	25.7	12.7	0.326087	0.910506	0.826772	female
3	2.5	68.8	22.8	6.83	35.3	23.5	0.366032	1.94901	0.970213	female
4	6.6	51.9	23.6	3.65	20.6	10.2	1.80822	2.51942	2.31373	female
5	6.8	150	31.8	9.81	51.8	17	0.69317	2.89575	1.87059	male
6	0.3	16.4	7.6	3.51	11.7	8.29	0.0854701	1.40171	0.916767	male
7	3.4	82.3	24.4	5.19	35.9	16.3	0.655106	2.29248	1.49693	male
8	4.5	55.9	13.4	5.7	24.6	10.3	0.789474	2.27236	1.30097	male
9	3.4	68.7	22.7	6.54	41.8	22.2	0.519878	1.64354	1.02252	male
10	2.7	50.3	20.2	4.73	25.1	12.1	0.570825	2.00398	1.66942	male
11	2.3	44.5	21.8	6.28	23.3	13	0.366242	1.90987	1.67692	male
12	3.5	36.4	15.6	11.5	53.7	20.3	0.304348	0.67784	0.768473	male
13	1.3	19.6	6.1	3	27.4	15.6	0.433333	0.715328	0.391026	male
14	4.7	35.1	15.7	5.92	23.6	19.9	0.793919	1.48729	0.788945	male
15	5.3	132.5	36.2	10.7	53.2	21.6	0.495327	2.4906	1.67593	male
16	14.2	83.7	38.3	7.22	40.1	16	1.96676	2.08728	2.39375	female
17	4.8	84.1	39.6	4.36	43.8	12.3	1.10092	1.92009	3.21951	female
18	7.2	97	21.8	9.24	46.6	17	0.779221	2.08155	1.28235	male
19	1.5	36.3	11.1	5.13	34.7	11.3	0.292398	1.04611	0.982301	male
20	3.4	35.9	11.7	4.41	22.5	10.3	0.770975	1.59556	1.13592	male
21	0.8	27.8	4.7	3	15.9	5.84	0.266667	1.74843	0.804795	female
22	0.7	77	17.9	3	20.5	6.43	0.233333	3.7561	2.78383	female
23	1.2	75.7	20.1	5.44	38	15.1	0.220588	1.99211	1.33113	male
24	5.6	37.7	12.4	7.15	23.1	12.6	0.783217	1.63203	0.984127	male
25	3.7	63.9	20.4	5.94	28.9	14.5	0.622896	2.21107	1.4069	male
26	1.2	63.2	18.1	5.37	45.9	18.5	0.223464	1.37691	0.978378	male
27	5.7	122.5	28.4	7.57	44.4	17.8	0.752972	2.75901	1.59551	male
28	3	19.6	7.7	15.1	39.9	20.7	0.198675	0.491228	0.371981	female
29	1.4	25.6	8.9	3	15.4	8.35	0.466667	1.66234	1.06587	female
30	1.8	24.6	6.6	5.29	19.5	8.38	0.340265	1.26154	0.787589	male
31	3.9	47.5	16.6	5.69	22.7	10.6	0.685413	2.09251	1.56604	male
32	0.9	50.4	18.8	5.41	34.8	19.7	0.166359	1.44828	0.954315	male
33	0.9	10.1	3.3	3	20.3	6.83	0.3	0.497537	0.483163	male
34	5.8	81	30.9	7.19	29	13.6	0.806676	2.7931	2.27206	male
35	5.4	82.5	27.6	7.71	54.4	18.2	0.700389	1.51654	1.51648	female
36	1.1	33.1	8.3	3	18.5	7.16	0.366667	1.78919	1.15922	female
37	5	54.1	33.3	4.64	49.8	15.4	1.07759	1.08635	2.16234	female
38	1.7	25.9	12	3.45	18	5.42	0.492754	1.43889	2.21402	female
39	1.7	56.5	18.6	6.4	43.3	20.8	0.265625	1.30485	0.894231	male
40	2.7	45	13.5	7.25	25.1	13.2	0.372414	1.79283	1.02273	male
41	4.5	80.4	35.8	8.01	41.7	23.6	0.561798	1.92806	1.51695	male
42	1.7	34.4	14.6	3.14	23.4	12.6	0.541401	1.47009	1.15873	male
43	0.4	19.8	11.2	5.86	16.8	14.2	0.0682594	1.17857	0.788732	male
44	2.9	73.7	20.6	6.02	34.6	16.5	0.481728	2.13006	1.24848	male
45	0.1	13.9	5	3	13.2	8.81	0.0333333	1.05303	0.567537	female
46	12.5	35.8	14.6	8.76	17.1	11.7	1.42694	2.09357	1.24786	female
47	3.4	57.2	28.4	4.03	24.6	16.2	0.843672	2.3252	1.75309	male
48	1.3	58.1	24.5	8.42	28.9	22	0.154394	2.01038	1.11364	male
49	2.6	115.9	26.9	4.05	36.9	13.9	0.641975	3.14092	1.93525	male
50	12.1	55.3	34.4	4.98	25.3	15.4	2.42972	2.18577	2.23377	male
51	3.5	21.7	8.9	11.8	21.4	20.1	0.29661	1.01402	0.442786	male
52	1.9	50.7	19.4	4.1	23.4	14.2	0.463415	2.16667	1.3662	male
53	6.9	35.8	15	8.61	19.2	14.3	0.801394	1.86458	1.04895	male
54	2.1	65.2	13.8	5.06	48.1	30.2	0.41502	1.35551	0.456954	female
55	3.7	194.1	39.7	7.44	79.3	23.4	0.497312	2.44767	1.69658	male
56	5.1	947	117.7	4.42	123	38.1	1.15385	7.69919	3.08924	male
57	2.3	181.4	14.7	7.1	43.7	12.4	0.323944	4.15103	1.18548	female
58	2.5	246.9	58.4	5.65	70.4	35.6	0.442478	3.5071	1.64045	male
59	14.4	105.5	49.7	7.36	38.2	19.4	1.95652	2.76178	2.56186	male
60	19.9	128.4	59.9	11.9	42.3	17.3	1.67227	3.03546	3.46243	male
61	1.5	37.7	13.4	6.97	72.4	42	0.215208	0.520718	0.319048	female
62	2.6	507.1	158.6	8.31	116	50.5	0.312876	4.37155	3.14059	male
63	58.3	289.2	167.7	9.54	84.4	32.9	6.11111	3.42654	5.09726	male
64	7.7	508.7	66.7	9.29	108	42.6	0.828848	4.71019	1.56573	male
65	0.6	81.8	19.5	9.99	55.2	24.9	0.0600601	1.48188	0.783133	female
66	2.9	677.1	362.1	3.55	102	48.3	0.816901	6.63824	7.49689	female
67	24.8	240.2	104.3	3.47	70.5	19.5	7.14697	3.40709	5.34872	male
68	4.9	75.3	30.9	10.1	46	26.8	0.485149	1.63696	1.15299	male
69	62.2	186.1	96.2	14.4	55.3	23.4	4.31944	3.36528	4.11111	male
70	23.6	389.1	313.7	6.75	44.9	23	3.4963	8.66592	13.6391	male
71	3.7	128.6	37.2	7.59	60.5	21.2	0.487484	2.12562	1.75472	male
72	1.6	265.4	325.9	5.41	91.3	59.7	0.295749	2.9069	5.45896	male
73	2.5	247.8	64.3	7.92	75.5	32.4	0.315657	3.28212	1.98457	male
74	1	261.4	59.2	4.62	104	36	0.21645	2.51346	1.64444	male
75	26.7	1346.9	186.6	14.8	260	48.2	1.80405	5.18038	3.87137	male
76	19.7	212.5	243.2	5.02	38.3	17.6	3.9243	5.5483	13.8182	male
77	15.4	161.8	61	13.2	53.6	27.1	1.16667	3.01866	2.25092	male
78	12.1	42.7	49	8.6	58.5	29	1.40698	0.729915	1.68966	male
79	2.8	221.1	39.5	6.29	64.6	19.6	0.445151	3.4226	2.01531	male
80	3.1	66.9	27.5	5.57	67.8	53.4	0.556553	0.986726	0.514981	male
81	2	110.2	36	4.84	41.6	27.8	0.413223	2.64904	1.29496	female
82	19.3	212.1	109.6	21	71.9	44	0.919048	2.94993	2.49091	male
83	1.8	25	13.4	6.11	31.2	25.8	0.294599	0.801282	0.51938	male
84	3	399.9	67.7	5.23	102	31.4	0.573614	3.92059	2.15605	male
85	32.7	307.8	194.5	7.81	54.9	25.6	4.18694	5.60656	7.59766	male
